# Supplementary material for: Exocytosis of ATP From Astrocytes Modulates Phasic and Tonic Inhibition in the Neocortex
Source: PLoS Biol. 2014 Jan 7;12(1):e1001747. doi: 10.1371/journal.pbio.1001747 (PMC3883644; doi:10.1371/journal.pbio.1001747)
Supplement: Data S1 — Raw data for Figure S5. (ZIP) [file pbio.1001747.s001.zip]

Archive with 4 entries (4 files):
- Fig S5 D astro VNUT1  VGLUT1.zip
- Fig S5A astro VNUT1 SV2.zip
- Fig S5B astro VNUT CatD.zip
- Fig S5C astro VNUT LAMP3.zip
