# Supplementary material for: Exocytosis of ATP From Astrocytes Modulates Phasic and Tonic Inhibition in the Neocortex
Source: PLoS Biol. 2014 Jan 7;12(1):e1001747. doi: 10.1371/journal.pbio.1001747 (PMC3883644; doi:10.1371/journal.pbio.1001747)
Supplement: Data S2 — Raw data for Figure S6. (ZIP) [file pbio.1001747.s002.zip]

Archive with 6 entries (6 files):
- Fig S6A  astro  PSD VNUT.zip
- Fig S6A astro  PSD95 VGLUT1.zip
- Fig S6A neuro PSD95 VGLUT1.zip
- Fig S6B_neuro & astro GLT1 NeuN.zip
- Fig S6C astro GLT1 NG2.zip
- Fig S6D GFAP S100b.zip
